# Supplementary material for: Environmental versatility promotes modularity in genome-scale metabolic networks
Source: BMC Syst Biol. 2011 Aug 24;5:135. doi: 10.1186/1752-0509-5-135 (PMC3184077; doi:10.1186/1752-0509-5-135)
Supplement: Additional file 2 — Tables S1 and S2. This file contains the following additional tables: Table S1 - The list of 89 minimal environments; Table S2 - The list of autocatalytic metabolites. [file 1752-0509-5-135-S2.XLS]

## Sheet: Title
Additional File 2: Tables S1 and S2

## Sheet: S1
Table S1: List of 89 minimal environments. Each carbon source is provided along with ammonia, iron, potassium, protons, pyrophosphate, sodium, sulfate, water and oxygen for uptake.
Serial Number	Carbon Source
1	(S)-Propane-1,2-diol
2	2-Dehydro-3-deoxy-D-gluconate
3	2-Oxoglutarate
4	3-(3-hydroxy-phenyl)propionate
5	3-hydroxycinnamic acid
6	4-Aminobutanoate
7	Acetaldehyde
8	Acetate
9	Acetoacetate
10	Adenosine
11	Allantoin
12	Butyrate (n-C4:0)
13	Citrate
14	Cytidine
15	D-Alanine
16	Deoxyadenosine
17	Deoxycytidine
18	Deoxyguanosine
19	Deoxyinosine
20	Deoxyuridine
21	D-Fructose
22	D-Galactarate
23	D-Galactonate
24	D-Galactose
25	D-Galacturonate
26	D-Glucarate
27	D-Gluconate
28	D-Glucosamine
29	D-Glucose
30	D-Glucose 6-phosphate
31	D-Glucuronate
32	D-Glyceraldehyde
33	Dihydroxyacetone
34	D-Lactate
35	D-Mannitol
36	D-Mannose
37	D-Mannose 6-phosphate
38	D-Ribose
39	D-Serine
40	D-Sorbitol
41	D-Xylose
42	Ethanol
43	Fumarate
44	Galactitol
45	Glycerol
46	Glycerol 3-phosphate
47	Glycine
48	Glycolate
49	Guanosine
50	Hexadecanoate (n-C16:0)
51	Inosine
52	Lactose
53	L-Alanine
54	L-Arabinose
55	L-Arginine
56	L-Asparagine
57	L-Asparate
58	L-Fucose
59	L-Glutamate
60	L-Glutamine
61	L-idonate
62	L-Lactate
63	L-Malate
64	L-Proline
65	L-Rhamnose
66	L-Serine
67	L-tartrate
68	L-Threonine
69	L-Tryptophan
70	Maltohexaose
71	Maltopentaose
72	Maltose
73	Maltotetraose
74	Maltotriose
75	Melibiose
76	N-acetyl-D-glucosamine
77	N-Acetyl-D-mannosamine
78	N-Acetylneuraminate
79	Octadecanoate (n-C18:0)
80	Ornithine
81	Phenylpropanoate
82	Putrescine
83	Pyruvate
84	Succinate
85	Sucrose
86	Tetradecanoate (n-C14:0)
87	Trehalose
88	Uridine
89	Xanthosine

## Sheet: S2
Table S2: List of autocatalytic metabolites. Following Kun et al (Genome Biology, 9:R51 (2008)), we added the listed autocatalytic metabolites (mostly cofactors) to the seed set of nutrient metabolites while computing distance using the scope algorithm.
Serial Number	Metabolite name
1	2-Demethyl menaquinone
2	Acyl carrier protein
3	ADP
4	Aldehyde
5	ATP
6	Biotin
7	CoA
8	CTP
9	Isopentenyl diphosphate
10	NAD+
11	NADH
12	NADP+
13	NADPH
14	Pyridoxal phosphate
15	Reduced ferredoxin
16	Theoredoxin
17	Thiamin
18	Ubiquinol-8
19	Ubiquinone-8
20	Undecaprenyl diphosphate
